# Supplementary material for: Singular value decomposition-based regression identifies activation of endogenous signaling pathways in vivo
Source: Genome Biol. 2008 Dec 18;9(12):R180. doi: 10.1186/gb-2008-9-12-r180 (PMC2646284; doi:10.1186/gb-2008-9-12-r180)
Supplement: Additional data file 1 — Gene signature for TGFβ pathway, including probe set ID, log fold change, gene name, Entrez ID, and gene symbol. [file gb-2008-9-12-r180-S1.xls]

## Sheet: TGFbeta_signature_supplementary
Probe ID	Fold Change	Gene Name	Entrez ID	Gene Symbol
94147_at	7.90245	serine (or cysteine) peptidase inhibitor, clade E, member 1	18787	Serpine1
92266_at	6.77598	interleukin 11	16156	Il11
160469_at	5.99649	thrombospondin 1	21825	Thbs1
104680_at	5.64591	receptor (calcitonin) activity modifying protein 1	51801	Ramp1
92759_at	5.47737	laminin, beta 3	16780	Lamb3
100928_at	5.46759	fibulin 2	14115	Fbln2
95603_at	5.36072	glycine decarboxylase	104174	Gldc
102044_at	5.33981	WNT1 inducible signaling pathway protein 1	22402	Wisp1
161817_f_at	5.17791	NA	NA	NA
99846_at	5.06378	forkhead box F2	14238	Foxf2
96912_s_at	5.04107	cytotoxic T lymphocyte-associated protein 2 alpha	13024	Ctla2a
101631_at	4.94175	SRY-box containing gene 11	20666	Sox11
161013_f_at	4.93942	splA/ryanodine receptor domain and SOCS box containing 1	74646	Spsb1
101979_at	4.47226	growth arrest and DNA-damage-inducible 45 gamma	23882	Gadd45g
94712_at	4.46735	vascular endothelial growth factor C	22341	Vegfc
95313_at	4.30943	coagulation factor II (thrombin) receptor	14062	F2r
99535_at	4.29787	CCR4 carbon catabolite repression 4-like (S. cerevisiae)	12457	Ccrn4l
92777_at	4.25312	cysteine rich protein 61	16007	Cyr61
96801_at	4.24083	adenylate kinase 1	11636	Ak1
95474_at	4.18425	coagulation factor II (thrombin) receptor	14062	F2r
161666_f_at	3.92974	growth arrest and DNA-damage-inducible 45 beta	17873	Gadd45b
93174_at	3.91486	CD276 antigen	102657	Cd276
100153_at	3.84601	neural cell adhesion molecule 1	17967	Ncam1
103518_at	3.84409	cytotoxic T lymphocyte-associated protein 2 beta	13025	Ctla2b
92658_at	3.81087	forkhead box Q1	15220	Foxq1
161001_at	3.72862	expressed sequence AA407270	102371	AA407270
100065_r_at	3.696	gap junction protein, alpha 1	14609	Gja1
102362_i_at	3.66152	Jun-B oncogene	16477	Junb
94932_at	3.652	platelet derived growth factor, alpha	18590	Pdgfa
160106_at	3.62605	capping protein (actin filament), gelsolin-like	12332	Capg
104232_at	3.61255	gap junction protein, beta 3	14620	Gjb3
99392_at	3.58059	tumor necrosis factor, alpha-induced protein 3	21929	Tnfaip3
161030_at	3.42037	scleraxis	20289	Scx
160108_at	3.41493	nuclear protein 1	56312	Nupr1
103839_at	3.35658	sphingosine kinase 1	20698	Sphk1
92280_at	3.30378	actinin, alpha 1	109711	Actn1
160726_at	3.26549	quaking	19317	Qk
102292_at	3.25552	growth arrest and DNA-damage-inducible 45 alpha	13197	Gadd45a
102779_at	3.20204	growth arrest and DNA-damage-inducible 45 beta	17873	Gadd45b
160367_at	3.16382	PDZ and LIM domain 7	67399	Pdlim7
100593_at	3.10907	troponin T2, cardiac	21956	Tnnt2
101450_at	3.09608	colony stimulating factor 1 (macrophage)	12977	Csf1
160308_at	3.08912	moesin	17698	Msn
95063_at	3.0767	cell division cycle associated 7	66953	Cdca7
93383_at	3.06281	collagen, type VII, alpha 1	12836	Col7a1
102811_at	3.03776	exostoses (multiple) 1	14042	Ext1
103821_at	3.02935	cell division cycle 6 homolog (S. cerevisiae)	23834	Cdc6
100156_at	2.9124	minichromosome maintenance deficient 5, cell division cycle 46 (S. cerevisiae)	17218	Mcm5
97349_at	2.90813	FERM domain containing 6	319710	Frmd6
95618_at	2.87372	RAB11 family interacting protein 5 (class I)	52055	Rab11fip5
95557_at	2.83833	bone morphogenetic protein 1	12153	Bmp1
93371_at	2.81509	basonuclin 1	12173	Bnc1
104701_at	2.79543	basic helix-loop-helix domain containing, class B2	20893	Bhlhb2
161436_s_at	2.75617	adenosine deaminase, RNA-specific, B1	110532	Adarb1
101030_at	2.71242	ras homolog gene family, member B	11852	Rhob
160496_s_at	2.6928	minichromosome maintenance deficient 3 (S. cerevisiae)	17215	Mcm3
104523_at	2.66451	leucine rich repeat containing 8 family, member C	100604	Lrrc8c
102942_at	2.66165	sperm antigen with calponin homology and coiled-coil domains 1	432572	Specc1
93041_at	2.64657	minichromosome maintenance deficient 4 homolog (S. cerevisiae)	17217	Mcm4
93681_at	2.63588	frizzled homolog 2 (Drosophila)	57265	Fzd2
102048_at	2.63074	ankyrin repeat domain 1 (cardiac muscle)	107765	Ankrd1
103563_at	2.61711	ring finger protein 19B	75234	Rnf19b
93669_f_at	2.61354	SRY-box containing gene 11	20666	Sox11
99178_at	2.60405	glycoprotein m6b	14758	Gpm6b
93294_at	2.59264	connective tissue growth factor	14219	Ctgf
94238_at	2.5872	protease, serine, 23	76453	Prss23
99603_g_at	2.58227	Kruppel-like factor 10	21847	Klf10
100342_i_at	2.5746	tubulin, alpha 1A	22142	Tuba1a
160084_at	2.53904	ornithine decarboxylase, structural 1	18263	Odc1
100417_at	2.5329	solute carrier family 7 (cationic amino acid transporter, y+ system), member 6	330836	Slc7a6
104746_at	2.49669	FK506 binding protein 7	14231	Fkbp7
102001_at	2.493	ribonucleotide reductase M2	20135	Rrm2
93460_at	2.44946	activin A receptor, type 1	11477	Acvr1
93705_at	2.4447	cholinergic receptor, nicotinic, beta polypeptide 1 (muscle)	11443	Chrnb1
160092_at	2.42854	interferon-related developmental regulator 1	15982	Ifrd1
103220_at	2.42487	necdin-like 2	66647	Ndnl2
94004_at	2.39573	calponin 2	12798	Cnn2
100489_at	2.36763	phosphodiesterase 7A	18583	Pde7a
94297_at	2.31757	FK506 binding protein 5	14229	Fkbp5
161006_at	2.30189	solute carrier organic anion transporter family, member 3a1	108116	Slco3a1
160314_at	2.29352	pyrophosphatase (inorganic) 1	67895	Ppa1
94255_g_at	2.27773	chloride intracellular channel 4 (mitochondrial)	29876	Clic4
102850_at	2.25218	tyrosine kinase, non-receptor, 2	51789	Tnk2
160131_at	2.22955	angiomotin like 2	56332	Amotl2
102727_at	2.21322	brain derived neurotrophic factor	12064	Bdnf
97890_at	2.20251	serum/glucocorticoid regulated kinase 1	20393	Sgk1
104696_at	2.19247	cathepsin E	13034	Ctse
94445_at	2.16215	plastin 3 (T-isoform)	102866	Pls3
160065_s_at	2.15569	cysteine and glycine-rich protein 1	13007	Csrp1
104576_at	2.12877	NA	NA	NA
98435_at	2.11025	adenylosuccinate synthetase like 1	11565	Adssl1
160527_at	2.10213	insulin-like growth factor binding protein 7	29817	Igfbp7
95032_at	2.09502	protein regulator of cytokinesis 1	233406	Prc1
103549_at	2.0876	nestin	18008	Nes
99578_at	2.05828	topoisomerase (DNA) II alpha	21973	Top2a
96634_at	2.05565	RIKEN cDNA 5730469M10 gene	70564	5730469M10Rik
160708_at	2.05442	schwannomin interacting protein 1	30953	Schip1
103416_at	2.0527	mitogen-activated protein kinase 6	50772	Mapk6
104598_at	2.04738	dual specificity phosphatase 1	19252	Dusp1
94256_at	2.04131	chloride intracellular channel 4 (mitochondrial)	29876	Clic4
98996_at	2.03895	polo-like kinase 4 (Drosophila)	20873	Plk4
93528_s_at	2.02934	Kruppel-like factor 9	16601	Klf9
95637_at	2.024	NA	NA	NA
92608_at	2.01487	cysteine and glycine-rich protein 1	13007	Csrp1
103341_at	1.96134	cytidine 5'-triphosphate synthase	51797	Ctps
100116_at	1.95568	RIKEN cDNA 2810417H13 gene	68026	2810417H13Rik
95022_at	1.95538	A kinase (PRKA) anchor protein (gravin) 12	83397	Akap12
103071_at	1.94578	topoisomerase (DNA) II beta binding protein	235559	Topbp1
160118_at	1.94199	matrix metallopeptidase 14 (membrane-inserted)	17387	Mmp14
160280_at	1.93836	caveolin, caveolae protein 1	12389	Cav1
93626_at	1.91727	ATP-binding cassette, sub-family G (WHITE), member 2	26357	Abcg2
104578_f_at	1.90734	actinin, alpha 1	109711	Actn1
100601_at	1.88486	integrin beta 5	16419	Itgb5
94850_at	1.8831	acyl-CoA thioesterase 10	64833	Acot10
98107_at	1.87159	coronin, actin binding protein 1C	23790	Coro1c
104725_at	1.85739	ras homolog gene family, member Q	104215	Rhoq
104579_r_at	1.83752	actinin, alpha 1	109711	Actn1
95542_at	1.82839	tropomyosin 4	326618	Tpm4
94899_at	1.812	expressed sequence AA536749	26936	AA536749
104338_r_at	1.80763	plakophilin 2	67451	Pkp2
101842_g_at	1.80494	epidermal growth factor receptor	13649	Egfr
99513_at	1.80403	phospholipase A2, group IVA (cytosolic, calcium-dependent)	18783	Pla2g4a
97529_at	1.7738	annexin A8	11752	Anxa8
92639_at	1.74974	aurora kinase A	20878	Aurka
98589_at	1.74881	adipose differentiation related protein	11520	Adfp
96925_at	1.7323	glycosyltransferase 25 domain containing 1	234407	Glt25d1
99062_at	1.73178	NA	NA	NA
93753_at	1.71122	LPS-induced TN factor	56722	Litaf
102195_at	1.68193	mitogen-activated protein kinase kinase kinase kinase 4	26921	Map4k4
97327_at	1.67133	flap structure specific endonuclease 1	14156	Fen1
160171_f_at	1.66759	acyl-CoA thioesterase 9	56360	Acot9
103032_at	1.6649	protein-tyrosine sulfotransferase 1	22021	Tpst1
98945_at	1.65274	SH3-domain GRB2-like B1 (endophilin)	54673	Sh3glb1
96426_at	1.64921	thymosin, beta 4, X chromosome	19241	Tmsb4x
160150_f_at	1.63511	calponin 3, acidic	71994	Cnn3
99108_s_at	1.6142	growth hormone receptor	14600	Ghr
94910_at	1.60506	nuclear distribution gene E homolog 1 (A nidulans)	67203	Nde1
93326_at	1.57291	tetraspanin 7	21912	Tspan7
99186_at	1.57222	cyclin A2	12428	Ccna2
96657_at	1.55884	spermidine/spermine N1-acetyl transferase 1	20229	Sat1
97409_at	1.55635	immunity-related GTPase family, M	15944	Irgm
160162_at	1.54502	transgelin 2	21346	Tagln2
92852_at	1.53887	fibronectin 1	14268	Fn1
94367_at	1.53667	uridine-cytidine kinase 2	80914	Uck2
92790_at	1.5338	karyopherin (importin) alpha 2	16647	Kpna2
93281_at	1.51841	reticulocalbin 2	26611	Rcn2
99169_at	1.49849	coactivator-associated arginine methyltransferase 1	59035	Carm1
95109_at	1.49513	nucleolar protein 5A	67134	Nol5a
102363_r_at	1.48019	Jun-B oncogene	16477	Junb
95358_at	1.47901	phosphatidylinositol-5-phosphate 4-kinase, type II, alpha	18718	Pip4k2a
101900_at	1.47508	cyclin-dependent kinase inhibitor 2B (p15, inhibits CDK4)	12579	Cdkn2b
96811_at	1.45923	RAB31, member RAS oncogene family	106572	Rab31
100124_r_at	1.39946	integrin beta 1 (fibronectin receptor beta)	16412	Itgb1
94486_at	1.39871	leucine rich repeat containing 59	98238	Lrrc59
104337_f_at	1.37318	plakophilin 2	67451	Pkp2
100343_f_at	1.36549	tubulin, alpha 1A	22142	Tuba1a
92569_f_at	1.35494	nucleolar protein 5	55989	Nol5
96778_at	1.34137	RRS1 ribosome biogenesis regulator homolog (S. cerevisiae)	59014	Rrs1
97160_at	1.3363	secreted acidic cysteine rich glycoprotein	20692	Sparc
104634_at	1.33502	LIM and senescent cell antigen-like domains 1	110829	Lims1
93070_at	1.32873	RAN binding protein 5	70572	Ranbp5
97824_at	1.2914	nucleolar protein family A, member 2	52530	Nola2
160310_at	1.29039	DNA segment, Chr 19, Brigham & Women's Genetics 1357 expressed	52874	D19Bwg1357e
93750_at	1.27636	gelsolin	227753	Gsn
104766_at	1.25099	nucleolar protein family A, member 1 (H/ACA small nucleolar RNPs)	68147	Nola1
104471_at	1.2488	histone deacetylase 6	15185	Hdac6
93356_at	1.24389	minichromosome maintenance deficient 7 (S. cerevisiae)	17220	Mcm7
102835_at	1.2415	adaptor protein complex AP-2, alpha 2 subunit	11772	Ap2a2
95541_at	1.2348	DNA segment, Chr 6, Wayne State University 176, expressed	27999	D6Wsu176e
93190_at	1.23029	HEAT repeat containing 2	433956	Heatr2
94228_at	1.21907	exportin 1, CRM1 homolog (yeast)	103573	Xpo1
98948_at	1.20464	guanine nucleotide binding protein-like 3 (nucleolar)	30877	Gnl3
93728_at	1.16089	TSC22 domain family, member 1	21807	Tsc22d1
160104_at	1.15252	hydroxy-delta-5-steroid dehydrogenase, 3 beta- and steroid delta-isomerase 7	101502	Hsd3b7
101009_at	1.15226	keratin 8	16691	Krt8
96010_at	1.15192	karyopherin (importin) alpha 3	16648	Kpna3
95451_at	1.14583	RIKEN cDNA 2810405J04 gene	72722	2810405J04Rik
96206_at	1.14096	pleckstrin homology-like domain, family B, member 1	102693	Phldb1
94060_at	1.13353	potassium channel tetramerisation domain containing 10	330171	Kctd10
101963_at	1.11842	cathepsin L	13039	Ctsl
160532_at	1.11428	tropomyosin 1, alpha	22003	Tpm1
101393_at	1.09422	annexin A3	11745	Anxa3
96271_at	1.08714	transmembrane protein 123	71929	Tmem123
99643_f_at	1.0712	carboxypeptidase E	12876	Cpe
96747_at	1.06787	ras homolog gene family, member U	69581	Rhou
96104_at	1.06509	ring finger protein 145	74315	Rnf145
99579_at	1.04463	ATPase, Na+/K+ transporting, beta 3 polypeptide	11933	Atp1b3
99669_at	1.02814	lectin, galactose binding, soluble 1	16852	Lgals1
101881_g_at	1.02708	collagen, type XVIII, alpha 1	12822	Col18a1
95660_at	1.02232	ethylmalonic encephalopathy 1	66071	Ethe1
93980_at	1.01644	RNA binding motif protein 13	67920	Rbm13
100903_at	1.01622	poly (ADP-ribose) polymerase family, member 2	11546	Parp2
96865_at	1.01598	myristoylated alanine rich protein kinase C substrate	17118	Marcks
99642_i_at	1.00695	carboxypeptidase E	12876	Cpe
100606_at	1.00011	prion protein	19122	Prnp
101065_at	0.984643	proliferating cell nuclear antigen	18538	Pcna
104531_at	0.98178	protein kinase C, delta	18753	Prkcd
160468_at	0.981662	myotrophin	14489	Mtpn
95427_at	0.978489	replication protein A1	68275	Rpa1
99663_g_at	0.978368	nucleoporin 85	445007	Nup85
96138_at	0.970677	methionine-tRNA synthetase	216443	Mars
102821_s_at	0.970493	RAS-like, family 2, locus 9	19428	Rasl2-9
93540_at	0.969442	ADP-ribosylarginine hydrolase	11544	Adprh
98038_at	0.967734	high mobility group box 3	15354	Hmgb3
97556_at	0.954389	acidic (leucine-rich) nuclear phosphoprotein 32 family, member E	66471	Anp32e
93593_f_at	0.935486	epithelial membrane protein 3	13732	Emp3
100054_s_at	0.933374	DNA segment, Chr 2, Wayne State University 81, expressed	227695	D2Wsu81e
93083_at	0.925318	annexin A5	11747	Anxa5
94918_at	0.924124	alanyl-tRNA synthetase	234734	Aars
92310_at	0.916972	polo-like kinase 2 (Drosophila)	20620	Plk2
96623_at	0.915763	UDP-glucose ceramide glucosyltransferase	22234	Ugcg
100089_at	0.915592	peptidylprolyl isomerase C	19038	Ppic
98073_at	0.908654	cut-like homeobox 1	13047	Cux1
93270_at	0.896338	glycyl-tRNA synthetase	353172	Gars
95656_i_at	0.878029	ATPase, H+ transporting, lysosomal V1 subunit F	66144	Atp6v1f
95069_at	0.862079	structure specific recognition protein 1	20833	Ssrp1
95733_at	0.848001	solute carrier family 29 (nucleoside transporters), member 1	63959	Slc29a1
96804_at	0.840549	nucleolar protein 1	110109	Nol1
93099_f_at	0.803936	polo-like kinase 1 (Drosophila)	18817	Plk1
95282_at	0.766683	heat shock protein 90, alpha (cytosolic), class A member 1	15519	Hsp90aa1
96102_i_at	0.765893	RAD23b homolog (S. cerevisiae)	19359	Rad23b
100970_at	0.758299	thymoma viral proto-oncogene 1	11651	Akt1
104082_at	0.734103	RAB12, member RAS oncogene family	19328	Rab12
98973_at	0.731358	WD repeat domain 43	72515	Wdr43
93727_at	0.725443	G1 to S phase transition 1	14852	Gspt1
95657_f_at	0.704453	ATPase, H+ transporting, lysosomal V1 subunit F	66144	Atp6v1f
160492_at	0.695071	DEAD (Asp-Glu-Ala-Asp) box polypeptide 18	66942	Ddx18
93306_at	0.693143	microtubule-associated protein, RP/EB family, member 1	13589	Mapre1
100568_at	0.656904	ATP-binding cassette, sub-family E (OABP), member 1	24015	Abce1
160364_at	0.65089	splicing factor, arginine/serine-rich 10 (transformer 2 homolog, Drosophila)	20462	Sfrs10
102827_at	0.607924	NIMA (never in mitosis gene a)-related expressed kinase 7	59125	Nek7
92807_at	0.603135	thioredoxin 1	22166	Txn1
98153_at	0.593448	chaperonin subunit 3 (gamma)	12462	Cct3
93841_at	-0.651585	eukaryotic translation initiation factor 2a	229317	Eif2a
101971_at	-0.666117	transmembrane protein 150	232086	Tmem150
95910_f_at	-0.681479	RNA binding motif and ELMO domain 1	232089	Rbed1
98121_at	-0.734772	farnesyltransferase, CAAX box, alpha	14272	Fnta
93531_at	-0.745367	NADH dehydrogenase (ubiquinone) 1 alpha subcomplex, 8	68375	Ndufa8
99148_at	-0.747633	fumarate hydratase 1	14194	Fh1
100579_s_at	-0.748615	clathrin, light polypeptide (Lca)	12757	Clta
92799_g_at	-0.75091	ATP synthase, H+ transporting, mitochondrial F1 complex, gamma polypeptide 1	11949	Atp5c1
102370_at	-0.765748	hydroxysteroid (17-beta) dehydrogenase 11	114664	Hsd17b11
95059_at	-0.770392	proline-rich nuclear receptor coactivator 2	52830	Pnrc2
96686_i_at	-0.778202	NA	NA	NA
94485_at	-0.796786	peroxisomal delta3, delta2-enoyl-Coenzyme A isomerase	23986	Peci
93179_at	-0.807118	transmembrane protein 62	96957	Tmem62
92798_at	-0.818469	ATP synthase, H+ transporting, mitochondrial F1 complex, gamma polypeptide 1	11949	Atp5c1
97456_at	-0.827406	acyl-CoA synthetase long-chain family member 5	433256	Acsl5
100323_at	-0.834249	NA	NA	NA
160176_at	-0.847322	NFU1 iron-sulfur cluster scaffold homolog (S. cerevisiae)	56748	Nfu1
160292_at	-0.857199	thymidine phosphorylase	72962	Tymp
104593_at	-0.862121	coiled-coil domain containing 101	75565	Ccdc101
99143_at	-0.877432	trans-golgi network protein	22134	Tgoln1
94526_at	-0.879994	CDGSH iron sulfur domain 1	52637	Cisd1
96716_at	-0.888791	RIKEN cDNA 1110003E01 gene	68552	1110003E01Rik
102402_at	-0.900863	glioblastoma amplified sequence	14467	Gbas
96887_at	-0.912221	NADH dehydrogenase (ubiquinone) 1 beta subcomplex, 11	104130	Ndufb11
95695_at	-0.913657	solute carrier family 25 (mitochondrial carnitine/acylcarnitine translocase), member 20	57279	Slc25a20
160356_at	-0.918001	cytidine monophosphate (UMP-CMP) kinase 1	66588	Cmpk1
97201_s_at	-0.926089	NADH dehydrogenase (ubiquinone) 1 alpha subcomplex, 5	68202	Ndufa5
99574_at	-0.928639	zinc and ring finger 2	387524	Znrf2
102324_at	-0.965862	DnaJ (Hsp40) homolog, subfamily C, member 4	57431	Dnajc4
160514_at	-0.971278	retinitis pigmentosa 9 (human)	55934	rp9
92587_at	-0.983918	ferredoxin 1	14148	Fdx1
93984_at	-0.994237	ATPase inhibitory factor 1	11983	Atpif1
93104_at	-0.995197	B-cell translocation gene 1, anti-proliferative	12226	Btg1
96890_at	-1.01002	lon peptidase 2, peroxisomal	66887	Lonp2
92800_i_at	-1.01344	ATP synthase, H+ transporting, mitochondrial F1 complex, gamma polypeptide 1	11949	Atp5c1
99188_at	-1.02067	unconventional SNARE in the ER 1 homolog (S. cerevisiae)	67023	Use1
95620_at	-1.0337	dehydrogenase/reductase (SDR family) member 7	66375	Dhrs7
96112_at	-1.03591	electron transferring flavoprotein, alpha polypeptide	110842	Etfa
98039_at	-1.04651	RIKEN cDNA 2410015M20 gene	224904	2410015M20Rik
95709_at	-1.05523	vitamin K epoxide reductase complex, subunit 1	27973	Vkorc1
96688_at	-1.06899	transmembrane protein 77	67171	Tmem77
94459_at	-1.10054	expressed sequence AI462493	107197	AI462493
96653_at	-1.10082	ribonuclease T2A	100037283	Rnaset2a
99187_f_at	-1.13303	unconventional SNARE in the ER 1 homolog (S. cerevisiae)	67023	Use1
97279_at	-1.1436	3-hydroxyisobutyrate dehydrogenase	58875	Hibadh
99086_g_at	-1.1658	ubiquitin specific peptidase 3	235441	Usp3
100345_f_at	-1.18552	vesicle-associated membrane protein 8	22320	Vamp8
101525_at	-1.18843	NADH dehydrogenase (ubiquinone) 1 beta subcomplex, 10	68342	Ndufb10
101123_at	-1.19405	integral membrane protein 2B	16432	Itm2b
97803_at	-1.19408	membrane protein, palmitoylated	17524	Mpp1
160428_at	-1.19584	succinate-Coenzyme A ligase, GDP-forming, beta subunit	20917	Suclg2
95015_at	-1.198	aldo-keto reductase family 1, member C13	27384	Akr1c13
97302_at	-1.21554	influenza virus NS1A binding protein	117198	Ivns1abp
93305_f_at	-1.2366	vesicle-associated membrane protein 8	22320	Vamp8
101104_at	-1.24354	Down syndrome critical region gene 3	13185	Dscr3
101531_at	-1.25457	aldolase 2, B isoform	230163	Aldob
96239_at	-1.26805	vaccinia related kinase 3	101568	Vrk3
96947_at	-1.27185	electron transferring flavoprotein, beta polypeptide	110826	Etfb
93985_at	-1.27714	TCDD-inducible poly(ADP-ribose) polymerase	99929	Tiparp
160188_at	-1.28088	NA	NA	NA
94505_at	-1.28701	pellino 1	67245	Peli1
101585_at	-1.28727	progesterone receptor membrane component 1	53328	Pgrmc1
93039_at	-1.29069	plasma glutamate carboxypeptidase	54381	Pgcp
93251_at	-1.31526	4-nitrophenylphosphatase domain and non-neuronal SNAP25-like protein homolog 1 (C. elegans)	18082	Nipsnap1
102761_at	-1.31799	GrpE-like 2, mitochondrial	17714	Grpel2
160808_at	-1.33583	protein kinase, AMP-activated, beta 1 non-catalytic subunit	19079	Prkab1
101568_at	-1.34316	proline synthetase co-transcribed	114863	Prosc
100084_at	-1.37171	ezrin	22350	Ezr
96596_at	-1.37218	N-myc downstream regulated gene 1	17988	Ndrg1
98131_at	-1.38585	crystallin, zeta	12972	Cryz
160464_s_at	-1.38881	N-myc downstream regulated gene 1	17988	Ndrg1
96090_g_at	-1.3946	RIKEN cDNA 4931406C07 gene	70984	4931406C07Rik
92637_at	-1.41728	phosphofructokinase, liver, B-type	18641	Pfkl
95787_s_at	-1.42168	sterol carrier protein 2, liver	20280	Scp2
100136_at	-1.42357	lysosomal-associated membrane protein 2	16784	Lamp2
161301_f_at	-1.45351	lectin, galactose binding, soluble 9	16859	Lgals9
161401_f_at	-1.45511	aldehyde dehydrogenase family 3, subfamily A2	11671	Aldh3a2
92805_s_at	-1.46552	ADP-ribosylation factor-like 4A	11861	Arl4a
160709_at	-1.46822	RIKEN cDNA 1110001A16 gene	68554	1110001A16Rik
100621_at	-1.47034	ribonuclease/angiogenin inhibitor 1	107702	Rnh1
94843_at	-1.47834	polymerase (DNA-directed), delta 4	69745	Pold4
93976_at	-1.49339	calcium binding protein 39	12283	Cab39
104313_at	-1.49545	phosphoglucomutase 2	72157	Pgm2
97243_at	-1.51671	solute carrier family 9 (sodium/hydrogen exchanger), member 3 regulator 1	26941	Slc9a3r1
97257_at	-1.52902	NA	NA	NA
92581_at	-1.53191	acyl-Coenzyme A dehydrogenase, medium chain	11364	Acadm
160189_at	-1.53491	nudix (nucleoside diphosphate linked moiety X)-type motif 4	71207	Nudt4
95607_at	-1.55508	START domain containing 3	59045	Stard3
95485_at	-1.55836	hydroxyacyl-Coenzyme A dehydrogenase	15107	Hadh
98472_at	-1.55958	histocompatibility 2, T region locus 23	15040	H2-T23
94531_at	-1.56837	coenzyme Q9 homolog (yeast)	67914	Coq9
100963_at	-1.56843	paroxysmal nonkinesiogenic dyskinesia	56695	Pnkd
96198_at	-1.57424	protein kinase C, zeta	18762	Prkcz
95518_at	-1.58384	RIKEN cDNA 1810015C04 gene	66270	1810015C04Rik
94354_at	-1.60828	ATP-binding cassette, sub-family A (ABC1), member 1	11303	Abca1
92691_at	-1.63115	protein phosphatase 2 (formerly 2A), regulatory subunit B (PR 52), beta isoform	72930	Ppp2r2b
93495_at	-1.63811	peroxiredoxin 4	53381	Prdx4
160085_at	-1.6437	thiosulfate sulfurtransferase, mitochondrial	22117	Tst
99559_at	-1.657	aldehyde dehydrogenase family 3, subfamily A2	11671	Aldh3a2
93346_at	-1.65893	phosphoglycerate kinase 1	18655	Pgk1
96847_at	-1.6621	vacuolar protein sorting 28 (yeast)	66914	Vps28
102243_at	-1.68908	ets homologous factor	13661	Ehf
93278_at	-1.70538	sterol carrier protein 2, liver	20280	Scp2
93754_at	-1.70644	enoyl coenzyme A hydratase 1, peroxisomal	51798	Ech1
101045_at	-1.71185	hydroxysteroid (17-beta) dehydrogenase 10	15108	Hsd17b10
99571_at	-1.71372	acetyl-Coenzyme A acyltransferase 1A	113868	Acaa1a
93482_at	-1.71687	myosin, light polypeptide kinase	107589	Mylk
94515_at	-1.72315	sulfide quinone reductase-like (yeast)	59010	Sqrdl
101575_i_at	-1.73326	serine (or cysteine) preptidase inhibitor, clade A, member 1b	20701	Serpina1b
96862_at	-1.7389	RIKEN cDNA 1110002B05 gene	104725	1110002B05Rik
99658_f_at	-1.75046	fumarylacetoacetate hydrolase domain containing 1	68636	Fahd1
103723_at	-1.75254	interleukin 13 receptor, alpha 1	16164	Il13ra1
94192_at	-1.75261	ganglioside-induced differentiation-associated-protein 10	14546	Gdap10
92710_at	-1.75364	Rho-guanine nucleotide exchange factor	110596	Rgnef
92374_at	-1.75926	adenosine A1 receptor	11539	Adora1
96122_at	-1.76784	carboxymethylenebutenolidase-like (Pseudomonas)	69574	Cmbl
160841_at	-1.80833	D site albumin promoter binding protein	13170	Dbp
102936_at	-1.81275	UDP-Gal:betaGlcNAc beta 1,4-galactosyltransferase, polypeptide 6	56386	B4galt6
93026_at	-1.85295	microsomal glutathione S-transferase 1	56615	Mgst1
98527_at	-1.85475	dodecenoyl-Coenzyme A delta isomerase (3,2 trans-enoyl-Coenyme A isomerase)	13177	Dci
93797_g_at	-1.85763	ATPase, Na+/K+ transporting, alpha 1 polypeptide	11928	Atp1a1
93798_at	-1.88951	ATPase, Na+/K+ transporting, alpha 1 polypeptide	11928	Atp1a1
160144_at	-1.94365	DnaJ (Hsp40) homolog, subfamily C, member 10	66861	Dnajc10
93573_at	-1.95307	metallothionein 1	17748	Mt1
103595_at	-1.95382	zinc finger protein 524	66056	Zfp524
103335_at	-1.97027	lectin, galactose binding, soluble 9	16859	Lgals9
160579_at	-1.97649	mannosidase 1, alpha	17155	Man1a
160547_s_at	-2.03434	thioredoxin interacting protein	56338	Txnip
94982_f_at	-2.06826	non-metastatic cells 3, protein expressed in	79059	Nme3
95794_f_at	-2.09662	small proline-rich protein 2I	20763	Sprr2i
92440_at	-2.10191	interferon regulatory factor 6	54139	Irf6
97379_at	-2.10534	fructose bisphosphatase 2	14120	Fbp2
92830_s_at	-2.11601	zinc finger protein 36	22695	Zfp36
98459_at	-2.12508	serine hydroxymethyltransferase 1 (soluble)	20425	Shmt1
93091_s_at	-2.14122	fibroblast growth factor receptor 2	14183	Fgfr2
103353_f_at	-2.15104	cytochrome P450, family 4, subfamily b, polypeptide 1	13120	Cyp4b1
101561_at	-2.15225	metallothionein 2	17750	Mt2
92907_at	-2.16145	occludin	18260	Ocln
102002_at	-2.18144	ubiquilin 2	54609	Ubqln2
92281_at	-2.19088	RIKEN cDNA 2510002D24 gene	72307	2510002D24Rik
96110_at	-2.20876	carbonyl reductase 1	12408	Cbr1
160502_at	-2.21998	cellular repressor of E1A-stimulated genes 1	433375	Creg1
97242_at	-2.22464	RIKEN cDNA 0610010O12 gene	66060	0610010O12Rik
160237_at	-2.23656	NADH dehydrogenase (ubiquinone) 1 alpha subcomplex, 6 (B14)	67130	Ndufa6
160844_at	-2.26827	6-pyruvoyl-tetrahydropterin synthase	19286	Pts
92559_at	-2.32232	vascular cell adhesion molecule 1	22329	Vcam1
92642_at	-2.34193	carbonic anhydrase 2	12349	Car2
92614_at	-2.34765	inhibitor of DNA binding 3	15903	Id3
94834_at	-2.34962	cathepsin H	13036	Ctsh
104017_at	-2.38477	acyl-CoA synthetase long-chain family member 4	50790	Acsl4
95588_at	-2.38746	alpha-methylacyl-CoA racemase	17117	Amacr
160479_at	-2.38785	catalase	12359	Cat
92415_at	-2.39324	tumor necrosis factor (ligand) superfamily, member 9	21950	Tnfsf9
93013_at	-2.40434	inhibitor of DNA binding 2	15902	Id2
92560_g_at	-2.40911	vascular cell adhesion molecule 1	22329	Vcam1
100584_at	-2.41624	annexin A4	11746	Anxa4
94981_i_at	-2.41673	non-metastatic cells 3, protein expressed in	79059	Nme3
93011_at	-2.45481	gamma-aminobutyric acid (GABA(A)) receptor-associated protein-like 1	57436	Gabarapl1
93015_at	-2.45991	glutathione S-transferase, alpha 3	14859	Gsta3
100564_at	-2.47113	D-dopachrome tautomerase	13202	Ddt
96790_f_at	-2.47386	galactose mutarotase	319625	Galm
103590_at	-2.48156	gamma-glutamyl carboxylase	56316	Ggcx
92494_at	-2.49273	annexin A10	26359	Anxa10
96048_at	-2.49471	heat-responsive protein 12	15473	Hrsp12
94423_at	-2.50465	cDNA sequence BC004728	207818	BC004728
160221_at	-2.50807	lectin, galactose-binding, soluble 2	107753	Lgals2
96560_at	-2.57044	myosin VI	17920	Myo6
102828_at	-2.59414	mitogen-activated protein kinase kinase 6	26399	Map2k6
98485_at	-2.61262	rhophilin, Rho GTPase binding protein 2	52428	Rhpn2
98533_at	-2.61697	cytochrome b-5	109672	Cyb5
96295_at	-2.66146	NA	NA	NA
99059_at	-2.66537	E74-like factor 3	13710	Elf3
92845_at	-2.70049	3-oxoacid CoA transferase 1	67041	Oxct1
93836_at	-2.70593	BCL2/adenovirus E1B interacting protein 1, NIP3	12176	Bnip3
101429_at	-2.70755	DNA-damage inducible transcript 3	13198	Ddit3
99927_at	-2.71164	complement component factor i	12630	Cfi
96900_at	-2.74583	Nur77 downstream gene 2	103172	Ndg2
93178_at	-2.77346	neuronal guanine nucleotide exchange factor	53972	Ngef
95057_at	-2.79097	homocysteine-inducible, endoplasmic reticulum stress-inducible, ubiquitin-like domain member 1	64209	Herpud1
103906_f_at	-2.79953	neural precursor cell expressed, developmentally down-regulated gene 4-like	83814	Nedd4l
94063_at	-2.81927	sema domain, immunoglobulin domain (Ig), transmembrane domain (TM) and short cytoplasmic domain, (semaphorin) 4A	20351	Sema4a
99074_at	-2.81957	villin 1	22349	Vil1
104626_at	-2.83155	CKLF-like MARVEL transmembrane domain containing 8	70031	Cmtm8
92833_at	-2.84336	histidine ammonia lyase	15109	Hal
101186_at	-2.84737	per-pentamer repeat gene	26930	Ppnr
95586_at	-2.85226	purinergic receptor P2X, ligand-gated ion channel 4	18438	P2rx4
97320_at	-2.88566	solute carrier family 39 (zinc transporter), member 4	72027	Slc39a4
96789_i_at	-2.89707	galactose mutarotase	319625	Galm
160300_at	-2.92168	trefoil factor 1	21784	Tff1
93956_at	-2.92666	interferon-induced protein with tetratricopeptide repeats 3	15959	Ifit3
104000_at	-2.93038	RIKEN cDNA 2210023G05 gene	72361	2210023G05Rik
94057_g_at	-2.9352	stearoyl-Coenzyme A desaturase 1	20249	Scd1
102826_at	-2.972	aldo-keto reductase family 1, member B7	11997	Akr1b7
160580_at	-3.05471	mannosidase 1, alpha	17155	Man1a
100494_at	-3.06029	fibroblast growth factor 1	14164	Fgf1
95722_at	-3.10591	glutaredoxin	93692	Glrx
96231_at	-3.14726	biphenyl hydrolase-like (serine hydrolase, breast epithelial mucin-associated antigen)	68021	Bphl
100977_at	-3.16386	pyruvate dehydrogenase kinase, isoenzyme 1	228026	Pdk1
96643_at	-3.18189	WAP four-disulfide core domain 2	67701	Wfdc2
94338_g_at	-3.20674	growth arrest specific 2	14453	Gas2
98447_at	-3.21759	CCAAT/enhancer binding protein (C/EBP), alpha	12606	Cebpa
101891_at	-3.22778	hydroxysteroid (17-beta) dehydrogenase 2	15486	Hsd17b2
160918_at	-3.23679	S100 calcium binding protein G	12309	S100g
99959_at	-3.28169	adenylate kinase 3 alpha-like 1	11639	Ak3l1
97525_at	-3.29524	glycerol kinase	14933	Gyk
92386_at	-3.31458	Hermansky-Pudlak syndrome 4 homolog (human)	192232	Hps4
103581_at	-3.33983	acyl-CoA thioesterase 1	26897	Acot1
103974_at	-3.38566	transmembrane protease, serine 2	50528	Tmprss2
93771_at	-3.41053	gap junction protein, beta 1	14618	Gjb1
160565_at	-3.56805	creatine kinase, mitochondrial 1, ubiquitous	12716	Ckmt1
94278_at	-3.57976	lymphocyte cytosolic protein 1	18826	Lcp1
95585_at	-3.58856	protein C	19123	Proc
94392_f_at	-3.74995	angiogenin, ribonuclease, RNase A family, 5	11727	Ang
160537_at	-3.86586	sulfotransferase family 1D, member 1	53315	Sult1d1
96868_at	-3.91555	fibrinogen, B beta polypeptide	110135	Fgb
94563_at	-3.95708	afamin	280662	Afm
102861_at	-3.96016	solute carrier family 22 (organic cation transporter), member 18	18400	Slc22a18
100944_at	-3.97723	expressed sequence AW112010	107350	AW112010
103761_at	-4.07868	transcription factor CP2-like 1	81879	Tcfcp2l1
100050_at	-4.21391	inhibitor of DNA binding 1	15901	Id1
102094_f_at	-4.22601	glutathione S-transferase, mu 1	14862	Gstm1
101024_i_at	-4.2502	small proline-rich protein 2A	20755	Sprr2a
93543_f_at	-4.25228	glutathione S-transferase, mu 1	14862	Gstm1
94045_at	-4.31792	alpha 1 microglobulin/bikunin	11699	Ambp
103238_at	-4.33577	wingless-related MMTV integration site 4	22417	Wnt4
101025_f_at	-4.33729	small proline-rich protein 2A	20755	Sprr2a
161827_f_at	-4.33956	hemopexin	15458	Hpx
96203_at	-4.35022	calmodulin-like 4	75600	Calml4
103689_at	-4.35291	ATP-binding cassette, sub-family C (CFTR/MRP), member 3	76408	Abcc3
94967_at	-4.40036	endoplasmic reticulum metallopeptidase 1	226090	Ermp1
99701_f_at	-4.40497	small proline-rich protein 2B	20756	Sprr2b
99649_at	-4.41775	glutamate-cysteine ligase, catalytic subunit	14629	Gclc
93497_at	-4.45156	complement component 3	12266	C3
92210_at	-4.55417	angiopoietin 2	11601	Angpt2
102799_at	-4.66408	complement component 4 binding protein	12269	C4bp
96517_at	-4.68287	hyaluronic acid binding protein 2	226243	Habp2
96047_at	-4.69217	retinol binding protein 4, plasma	19662	Rbp4
102329_at	-4.73213	cell death-inducing DNA fragmentation factor, alpha subunit-like effector B	12684	Cideb
94777_at	-4.75824	albumin	11657	Alb
101516_at	-5.05971	CD59a antigen	12509	Cd59a
98772_at	-5.10657	chemokine (C-X-C motif) ligand 5	20311	Cxcl5
96935_at	-5.15716	PDZK1 interacting protein 1	67182	Pdzk1ip1
160546_at	-5.33264	aldolase 3, C isoform	11676	Aldoc
101287_s_at	-5.37279	cytochrome P450, family 2, subfamily d, polypeptide 10	13101	Cyp2d10
96085_at	-5.38419	glutathione S-transferase, alpha 4	14860	Gsta4
100596_at	-5.43096	selenium binding protein 1	20341	Selenbp1
101576_f_at	-5.50644	serine (or cysteine) preptidase inhibitor, clade A, member 1b	20701	Serpina1b
100329_at	-5.58271	serine (or cysteine) peptidase inhibitor, clade A, member 1a	20700	Serpina1a
99463_at	-5.59414	cytochrome P450, family 3, subfamily a, polypeptide 13	13113	Cyp3a13
99580_s_at	-5.5975	UDP glucuronosyltransferase 1 family, polypeptide A6A	94284	Ugt1a6a
93109_f_at	-5.62319	serine (or cysteine) peptidase inhibitor, clade A, member 1d	20703	Serpina1d
101574_f_at	-5.89358	serine (or cysteine) peptidase inhibitor, clade A, member 1e	20704	Serpina1e
96038_at	-5.92417	ribonuclease, RNase A family 4	58809	Rnase4
104165_at	-6.03315	vanin 1	22361	Vnn1
101572_f_at	-6.0405	serine (or cysteine) peptidase inhibitor, clade A, member 1a	20700	Serpina1a
96334_f_at	-6.05103	cytochrome P450, family 2, subfamily c, polypeptide 40	13099	Cyp2c40
93302_at	-6.21415	trefoil factor 2 (spasmolytic protein 1)	21785	Tff2
101565_f_at	-6.29398	serine (or cysteine) peptidase inhibitor, clade A, member 1c	20702	Serpina1c
104550_at	-6.47438	cytochrome P450, family 2, subfamily s, polypeptide 1	74134	Cyp2s1
104519_at	-6.57599	inter-alpha trypsin inhibitor, heavy chain 2	16425	Itih2
96094_at	-6.58828	apolipoprotein A-I	11806	Apoa1
100068_at	-6.68069	aldehyde dehydrogenase family 1, subfamily A1	11668	Aldh1a1
103227_at	-6.74599	UDP glucuronosyltransferase 2 family, polypeptide B34	100727	Ugt2b34
98116_at	-6.7985	hemopexin	15458	Hpx
100106_at	-6.90166	trefoil factor 3, intestinal	21786	Tff3
95350_at	-7.46722	transthyretin	22139	Ttr
97887_at	-7.64872	apolipoprotein C-II	11813	Apoc2
