# Supplementary material for: Singular value decomposition-based regression identifies activation of endogenous signaling pathways in vivo
Source: Genome Biol. 2008 Dec 18;9(12):R180. doi: 10.1186/gb-2008-9-12-r180 (PMC2646284; doi:10.1186/gb-2008-9-12-r180)
Supplement: Additional data file 2 — Gene signature for Ras pathway, including probe set ID, log fold change, gene name, Entrez ID, and gene symbol. [file gb-2008-9-12-r180-S2.xls]

## Sheet: Ras_signature_supplementary.xls
Probe ID	Log Fold Change	Gene Name	Entrez ID	Gene Symbol
104369_at	7.4843	keratin 6A	16687	Krt6a
99058_at	6.72981	high mobility group AT-hook 2	15364	Hmga2
104370_s_at	6.47712	keratin 6A	16687	Krt6a
92353_at	6.44349	kallikrein related-peptidase 6	19144	Klk6
102712_at	5.94312	serum amyloid A 3	20210	Saa3
92978_s_at	5.40269	serine (or cysteine) peptidase inhibitor, clade B, member 2	18788	Serpinb2
95348_at	5.21839	chemokine (C-X-C motif) ligand 1	14825	Cxcl1
101464_at	5.09339	tissue inhibitor of metalloproteinase 1	21857	Timp1
101993_at	5.03165	tenascin C	21923	Tnc
96704_at	4.96926	stratifin	55948	Sfn
99327_at	4.95995	kallikrein related-peptidase 8	259277	Klk8
97790_s_at	4.94434	laminin, alpha 3	16774	Lama3
97529_at	4.85986	annexin A8	11752	Anxa8
103005_s_at	4.80194	CD44 antigen	12505	Cd44
92759_at	4.76832	laminin, beta 3	16780	Lamb3
103024_at	4.76242	a disintegrin and metallopeptidase domain 8	11501	Adam8
100428_at	4.73757	laminin, gamma 2	16782	Lamc2
103486_at	4.69945	interleukin 1 beta	16176	Il1b
102914_s_at	4.52798	B-cell leukemia/lymphoma 2 related protein A1b	12045	Bcl2a1b
92730_at	4.44238	heparin-binding EGF-like growth factor	15200	Hbegf
102736_at	4.37229	chemokine (C-C motif) ligand 2	20296	Ccl2
103203_f_at	4.3102	E2F transcription factor 8	108961	E2f8
98467_at	4.30233	inter alpha-trypsin inhibitor, heavy chain 4	16427	Itih4
162362_f_at	4.16798	tenascin C	21923	Tnc
94378_at	4.12467	regulator of G-protein signaling 16	19734	Rgs16
104210_at	4.10834	integrin alpha 3	16400	Itga3
92642_at	4.00238	carbonic anhydrase 2	12349	Car2
97487_at	3.90432	serine (or cysteine) peptidase inhibitor, clade E, member 2	20720	Serpine2
103448_at	3.87702	S100 calcium binding protein A8 (calgranulin A)	20201	S100a8
104232_at	3.86012	gap junction protein, beta 3	14620	Gjb3
93869_s_at	3.85512	B-cell leukemia/lymphoma 2 related protein A1d	12047	Bcl2a1d
97920_at	3.82328	keratin 7	110310	Krt7
92862_f_at	3.79352	keratin 17	16667	Krt17
96033_at	3.75005	syndecan 1	20969	Sdc1
94761_at	3.73178	chemokine (C-C motif) ligand 7	20306	Ccl7
96784_at	3.68988	anillin, actin binding protein (scraps homolog, Drosophila)	68743	Anln
160084_at	3.65563	ornithine decarboxylase, structural 1	18263	Odc1
104647_at	3.64277	prostaglandin-endoperoxide synthase 2	19225	Ptgs2
94147_at	3.63783	serine (or cysteine) peptidase inhibitor, clade E, member 1	18787	Serpine1
92232_at	3.6255	suppressor of cytokine signaling 3	12702	Socs3
96643_at	3.60136	WAP four-disulfide core domain 2	67701	Wfdc2
98108_at	3.56737	cellular retinoic acid binding protein I	12903	Crabp1
95349_g_at	3.56731	chemokine (C-X-C motif) ligand 1	14825	Cxcl1
160159_at	3.51793	cyclin B1	268697	Ccnb1
161609_at	3.49121	regulator of G-protein signaling 16	19734	Rgs16
97519_at	3.47493	secreted phosphoprotein 1	20750	Spp1
98833_at	3.45189	matrix metallopeptidase 3	17392	Mmp3
102663_at	3.44645	plasminogen activator, urokinase receptor	18793	Plaur
95339_r_at	3.43327	matrix metallopeptidase 12	17381	Mmp12
102816_at	3.347	serine (or cysteine) peptidase inhibitor, clade A, member 3M	20717	Serpina3m
94384_at	3.34264	immediate early response 3	15937	Ier3
100128_at	3.29614	cell division cycle 2 homolog A (S. pombe)	12534	Cdc2a
104257_g_at	3.28587	pleckstrin homology, Sec7 and coiled-coil domains, binding protein	227929	Pscdbp
97527_at	3.28219	CDC28 protein kinase regulatory subunit 2	66197	Cks2
92861_i_at	3.28153	keratin 17	16667	Krt17
98802_at	3.2715	epiregulin	13874	Ereg
104469_at	3.19429	podoplanin	14726	Pdpn
160594_at	3.18955	collagen, type XVII, alpha 1	12821	Col17a1
162206_f_at	3.18001	suppressor of cytokine signaling 3	12702	Socs3
102001_at	3.1636	ribonucleotide reductase M2	20135	Rrm2
99413_at	3.07908	chemokine (C-C motif) receptor 1	12768	Ccr1
161188_f_at	3.06478	laminin, beta 3	16780	Lamb3
98865_at	3.04639	hyaluronan synthase 2	15117	Has2
104578_f_at	3.02904	actinin, alpha 1	109711	Actn1
161000_i_at	3.02883	nucleolar and spindle associated protein 1	108907	Nusap1
97825_at	3.00002	PERP, TP53 apoptosis effector	64058	Perp
101009_at	2.98381	keratin 8	16691	Krt8
101561_at	2.97583	metallothionein 2	17750	Mt2
92399_at	2.9638	runt related transcription factor 1	12394	Runx1
160469_at	2.95734	thrombospondin 1	21825	Thbs1
102044_at	2.89591	WNT1 inducible signaling pathway protein 1	22402	Wisp1
104308_at	2.88855	integrin alpha X	16411	Itgax
100034_at	2.832	serine (or cysteine) peptidase inhibitor, clade B, member 5	20724	Serpinb5
104579_r_at	2.82934	actinin, alpha 1	109711	Actn1
161346_f_at	2.82408	kallikrein related-peptidase 8	259277	Klk8
102915_at	2.8223	coagulation factor II (thrombin) receptor-like 1	14063	F2rl1
95032_at	2.80464	protein regulator of cytokinesis 1	233406	Prc1
100325_at	2.7988	glycoprotein 49 A	14727	Gp49a
93871_at	2.79672	interleukin 1 receptor antagonist	16181	Il1rn
102337_s_at	2.78884	Fc receptor, IgG, low affinity IIb	14130	Fcgr2b
160489_at	2.76966	tumor necrosis factor, alpha-induced protein 2	21928	Tnfaip2
99979_at	2.75067	cytochrome P450, family 1, subfamily b, polypeptide 1	13078	Cyp1b1
94792_at	2.72627	macrophage scavenger receptor 1	20288	Msr1
93097_at	2.72039	arginase 1, liver	11846	Arg1
92217_s_at	2.71318	leukocyte immunoglobulin-like receptor, subfamily B, member 4	14728	Lilrb4
93604_f_at	2.71214	cell adhesion molecule 1	54725	Cadm1
102925_at	2.70728	dual specificity phosphatase 9	75590	Dusp9
160973_at	2.70008	RIKEN cDNA C330027C09 gene	224171	C330027C09Rik
94247_at	2.69685	desmoplakin	109620	Dsp
103065_at	2.69457	solute carrier family 20, member 1	20515	Slc20a1
161968_f_at	2.68459	chemokine (C-C motif) receptor 5	12774	Ccr5
99149_at	2.67982	tripartite motif-containing 59	66949	Trim59
97783_at	2.66998	chemokine (C-C motif) ligand 17	20295	Ccl17
104256_at	2.65955	pleckstrin homology, Sec7 and coiled-coil domains, binding protein	227929	Pscdbp
99578_at	2.65688	topoisomerase (DNA) II alpha	21973	Top2a
161856_f_at	2.65021	kinesin family member 20A	19348	Kif20a
92858_at	2.60652	secretory leukocyte peptidase inhibitor	20568	Slpi
97411_at	2.596	ect2 oncogene	13605	Ect2
101521_at	2.55611	baculoviral IAP repeat-containing 5	11799	Birc5
160651_at	2.55184	tumor-associated calcium signal transducer 2	56753	Tacstd2
101551_s_at	2.54808	testis derived transcript	21753	Tes
95706_at	2.5378	lectin, galactose binding, soluble 3	16854	Lgals3
94294_at	2.50391	cyclin B2	12442	Ccnb2
94367_at	2.48407	uridine-cytidine kinase 2	80914	Uck2
101502_at	2.46917	TG interacting factor 1	21815	Tgif1
103204_r_at	2.43628	E2F transcription factor 8	108961	E2f8
100116_at	2.42295	RIKEN cDNA 2810417H13 gene	68026	2810417H13Rik
101560_at	2.41244	embigin	13723	Emb
100986_at	2.40088	four and a half LIM domains 2	14200	Fhl2
161650_at	2.3986	secretory leukocyte peptidase inhibitor	20568	Slpi
92564_at	2.37862	leucine rich repeat (in FLII) interacting protein 1	16978	Lrrfip1
98524_f_at	2.362	RIKEN cDNA 2210039B01 gene	73644	2210039B01Rik
93096_at	2.32524	fibrinogen, gamma polypeptide	99571	Fgg
160517_at	2.32397	lamin B1	16906	Lmnb1
99835_at	2.32261	fos-like antigen 1	14283	Fosl1
94232_at	2.24251	cyclin D1	12443	Ccnd1
160646_at	2.24169	glutathione reductase	14782	Gsr
103821_at	2.23986	cell division cycle 6 homolog (S. cerevisiae)	23834	Cdc6
95474_at	2.23646	coagulation factor II (thrombin) receptor	14062	F2r
94270_at	2.22306	keratin 18	16668	Krt18
100277_at	2.21913	inhibin beta-A	16323	Inhba
103662_at	2.21536	neutrophil cytosolic factor 4	17972	Ncf4
97295_at	2.19377	cell division cycle associated 8	52276	Cdca8
103210_at	2.18201	colony stimulating factor 2 receptor, beta 2, low-affinity (granulocyte-macrophage)	12984	Csf2rb2
102942_at	2.16981	sperm antigen with calponin homology and coiled-coil domains 1	432572	Specc1
92459_at	2.15669	chemokine (C-C motif) ligand 8	20307	Ccl8
97414_at	2.1435	nucleolar complex associated 4 homolog (S. cerevisiae)	100608	Noc4l
98817_at	2.12952	follistatin	14313	Fst
92639_at	2.12287	aurora kinase A	20878	Aurka
102198_at	2.11186	potassium intermediate/small conductance calcium-activated channel, subfamily N, member 4	16534	Kcnn4
97421_at	2.10034	structural maintenance of chromosomes 2	14211	Smc2
160501_at	2.0869	kinesin family member 20A	19348	Kif20a
100030_at	2.07182	uridine phosphorylase 1	22271	Upp1
100884_at	2.05187	aldo-keto reductase family 1, member B8	14187	Akr1b8
95345_at	2.04639	trophoblast glycoprotein	21983	Tpbg
104407_at	2.04633	activated leukocyte cell adhesion molecule	11658	Alcam
96065_at	2.03217	latexin	17035	Lxn
99051_at	2.01704	S100 calcium binding protein A4	20198	S100a4
93738_at	2.01422	solute carrier family 2 (facilitated glucose transporter), member 1	20525	Slc2a1
92216_at	2.00758	MAD homolog 7 (Drosophila)	17131	Smad7
92790_at	2.00254	karyopherin (importin) alpha 2	16647	Kpna2
99561_f_at	1.99653	claudin 7	53624	Cldn7
99964_at	1.98896	vitamin D receptor	22337	Vdr
104716_at	1.98107	retinol binding protein 1, cellular	19659	Rbp1
103721_at	1.9635	nephronectin	114249	Npnt
94024_at	1.96107	chromatin licensing and DNA replication factor 1	67177	Cdt1
92898_at	1.95507	cytochrome P450, family 7, subfamily b, polypeptide 1	13123	Cyp7b1
99632_at	1.95456	MAD2 (mitotic arrest deficient, homolog)-like 1 (yeast)	56150	Mad2l1
104527_at	1.94451	RAD51 homolog (S. cerevisiae)	19361	Rad51
97327_at	1.93999	flap structure specific endonuclease 1	14156	Fen1
104198_at	1.93534	CUB domain containing protein 1	109332	Cdcp1
94995_at	1.92596	RIKEN cDNA A030007L17 gene	68252	A030007L17Rik
94805_f_at	1.92149	histone cluster 2, H2aa1	15267	Hist2h2aa1
93573_at	1.91884	metallothionein 1	17748	Mt1
99917_at	1.91184	enhancer of zeste homolog 2 (Drosophila)	14056	Ezh2
103686_at	1.89738	mucolipin 2	68279	Mcoln2
96336_at	1.89708	glycine amidinotransferase (L-arginine:glycine amidinotransferase)	67092	Gatm
103723_at	1.88827	interleukin 13 receptor, alpha 1	16164	Il13ra1
98543_at	1.88591	cathepsin S	13040	Ctss
104333_at	1.88216	DNA segment, Chr 17, human D6S56E 5	110956	D17H6S56E-5
160846_at	1.87254	NIMA (never in mitosis gene a)-related expressed kinase 6	59126	Nek6
94085_at	1.87241	serglycin	19073	Srgn
161075_at	1.86711	DNA segment, Chr 9, ERATO Doi 280, expressed	272636	D9Ertd280e
100499_at	1.86698	syntaxin 3	20908	Stx3
104480_at	1.85447	desmoglein 2	13511	Dsg2
96640_at	1.84786	RIKEN cDNA 3110001A13 gene	66540	3110001A13Rik
94972_at	1.84658	RNA binding motif, single stranded interacting protein 1	56878	Rbms1
93323_at	1.84161	proteolipid protein 2	18824	Plp2
103812_at	1.84096	chloride channel calcium activated 1	12722	Clca1
160106_at	1.8241	capping protein (actin filament), gelsolin-like	12332	Capg
92676_at	1.79426	runt related transcription factor 2	12393	Runx2
102920_at	1.79326	RIKEN cDNA 1810054D07 gene	69863	1810054D07Rik
160249_at	1.78679	tumor protein D52	21985	Tpd52
103201_at	1.78656	Ttk protein kinase	22137	Ttk
104464_s_at	1.76684	KDEL (Lys-Asp-Glu-Leu) endoplasmic reticulum protein retention receptor 3	105785	Kdelr3
94415_at	1.75788	BTB and CNC homology 1	12013	Bach1
92794_f_at	1.75306	non-metastatic cells 1, protein (NM23A) expressed in	18102	Nme1
100893_at	1.74456	serine palmitoyltransferase, long chain base subunit 2	20773	Sptlc2
100156_at	1.73506	minichromosome maintenance deficient 5, cell division cycle 46 (S. cerevisiae)	17218	Mcm5
92770_at	1.73159	S100 calcium binding protein A6 (calcyclin)	20200	S100a6
97918_at	1.72151	RELT-like 1	100532	Rell1
100885_at	1.71399	NIMA (never in mitosis gene a)-related expressed kinase 2	18005	Nek2
104374_at	1.69169	serine (or cysteine) peptidase inhibitor, clade A, member 3N	20716	Serpina3n
103394_at	1.69089	FXYD domain-containing ion transport regulator 5	18301	Fxyd5
95612_at	1.68289	replication factor C (activator 1) 5	72151	Rfc5
97468_at	1.6823	CDC28 protein kinase 1b	54124	Cks1b
100612_at	1.66543	ribonucleotide reductase M1	20133	Rrm1
103207_at	1.64902	polymerase (DNA directed), alpha 1	18968	Pola1
95637_at	1.64312	NA	NA	NA
100581_at	1.6415	cystatin B	13014	Cstb
100397_at	1.63415	TYRO protein tyrosine kinase binding protein	22177	Tyrobp
102255_at	1.63186	oncostatin M receptor	18414	Osmr
95654_at	1.6203	chloride intracellular channel 1	114584	Clic1
103385_at	1.61666	teratocarcinoma expressed, serine rich	56306	Tera
98828_at	1.61541	integrin alpha M	16409	Itgam
97238_at	1.60992	transforming, acidic coiled-coil containing protein 3	21335	Tacc3
96081_at	1.60822	thymidine kinase 1	21877	Tk1
92569_f_at	1.60336	nucleolar protein 5	55989	Nol5
103846_at	1.5952	lectin, galactose binding, soluble 7	16858	Lgals7
99186_at	1.59331	cyclin A2	12428	Ccna2
102326_at	1.59246	neutrophil cytosolic factor 2	17970	Ncf2
93483_at	1.5918	hemopoietic cell kinase	15162	Hck
98436_s_at	1.58725	caspase 3	12367	Casp3
104388_at	1.58692	chemokine (C-C motif) ligand 9	20308	Ccl9
95063_at	1.58679	cell division cycle associated 7	66953	Cdca7
93228_at	1.58622	helicase, lymphoid specific	15201	Hells
102854_s_at	1.57078	ATPase, Cu++ transporting, alpha polypeptide	11977	Atp7a
93261_at	1.56977	legumain	19141	Lgmn
104322_at	1.56	cytoskeleton associated protein 2	80986	Ckap2
94928_at	1.5487	tumor necrosis factor receptor superfamily, member 1b	21938	Tnfrsf1b
94278_at	1.53472	lymphocyte cytosolic protein 1	18826	Lcp1
160137_at	1.53405	UDP-GlcNAc:betaGal beta-1,3-N-acetylglucosaminyltransferase 2	53625	B3gnt2
103980_at	1.5318	Eph receptor A2	13836	Epha2
93037_i_at	1.52789	annexin A1	16952	Anxa1
102379_at	1.52633	Ras association (RalGDS/AF-6) domain family member 1	56289	Rassf1
93427_at	1.52053	myosin ID	338367	Myo1d
102353_at	1.52018	integrin beta 2	16414	Itgb2
103620_s_at	1.51906	survival motor neuron 1	20595	Smn1
98088_at	1.51044	CD14 antigen	12475	Cd14
103443_at	1.48855	absent in melanoma 1	11630	Aim1
103707_at	1.48054	complement component 3a receptor 1	12267	C3ar1
93705_at	1.47789	cholinergic receptor, nicotinic, beta polypeptide 1 (muscle)	11443	Chrnb1
96426_at	1.46909	thymosin, beta 4, X chromosome	19241	Tmsb4x
101954_at	1.4664	H2A histone family, member Z	51788	H2afz
102839_at	1.46258	phospholipid scramblase 1	22038	Plscr1
101890_f_at	1.46094	DnaJ (Hsp40) homolog, subfamily C, member 2	22791	Dnajc2
94939_at	1.45446	CD53 antigen	12508	Cd53
93753_at	1.4536	LPS-induced TN factor	56722	Litaf
100554_at	1.44996	PDZ and LIM domain 1 (elfin)	54132	Pdlim1
98975_at	1.44348	similar to nucleoporin 93	100039128	LOC100039128
102412_at	1.43697	nucleoporin 107	103468	Nup107
99641_at	1.42427	dysbindin (dystrobrevin binding protein 1) domain containing 2	52840	Dbndd2
96188_at	1.41974	adenosine deaminase, RNA-specific	56417	Adar
102798_at	1.4148	adrenomedullin	11535	Adm
99513_at	1.40393	phospholipase A2, group IVA (cytosolic, calcium-dependent)	18783	Pla2g4a
160648_at	1.39378	fidgetin-like 1	60530	Fignl1
92877_at	1.38991	transforming growth factor, beta induced	21810	Tgfbi
160461_f_at	1.38124	tubulin, beta 6	67951	Tubb6
97200_f_at	1.38112	small nuclear ribonucleoprotein E	20643	Snrpe
94040_at	1.37183	enhancer of rudimentary homolog (Drosophila)	13877	Erh
102821_s_at	1.37085	RAS-like, family 2, locus 9	19428	Rasl2-9
101019_at	1.37045	cathepsin C	13032	Ctsc
94951_at	1.36088	LAS1-like (S. cerevisiae)	76130	Las1l
101065_at	1.36022	proliferating cell nuclear antigen	18538	Pcna
97824_at	1.35545	nucleolar protein family A, member 2	52530	Nola2
96016_at	1.3536	RIKEN cDNA 2700094K13 gene	72657	2700094K13Rik
100290_f_at	1.35058	RIKEN cDNA 6230416J20 gene	230376	6230416J20Rik
94788_f_at	1.34953	tubulin, beta 5	22154	Tubb5
95542_at	1.3424	tropomyosin 4	326618	Tpm4
102993_at	1.33803	glycoprotein galactosyltransferase alpha 1, 3	14594	Ggta1
103421_at	1.335	ferric-chelate reductase 1	20321	Frrs1
97964_at	1.32943	FK506 binding protein 11	66120	Fkbp11
95749_at	1.32573	arginine-rich, mutated in early stage tumors	74840	Armet
93112_at	1.31633	minichromosome maintenance deficient 2 mitotin (S. cerevisiae)	17216	Mcm2
104423_at	1.31325	denticleless homolog (Drosophila)	76843	Dtl
101254_at	1.31028	RAN, member RAS oncogene family	19384	Ran
101634_at	1.30562	nucleophosmin 1	18148	Npm1
92849_at	1.30102	chemokine (C-C motif) ligand 6	20305	Ccl6
96693_at	1.29564	arginyl-tRNA synthetase	104458	Rars
95606_at	1.27818	synaptotagmin binding, cytoplasmic RNA interacting protein	56403	Syncrip
92636_f_at	1.27787	SEC61, gamma subunit	20335	Sec61g
98573_r_at	1.2647	RAN binding protein 1	19385	Ranbp1
98038_at	1.26042	high mobility group box 3	15354	Hmgb3
98129_at	1.24829	thymosin, beta 10	19240	Tmsb10
94253_at	1.23911	eukaryotic translation initiation factor 2, subunit 1 alpha	13665	Eif2s1
94932_at	1.23185	platelet derived growth factor, alpha	18590	Pdgfa
102374_at	1.22548	regulator of calcineurin 3	53902	Rcan3
96168_at	1.22348	kinesin family member 23	71819	Kif23
99524_at	1.21608	solute carrier family 8 (sodium/calcium exchanger), member 1	20541	Slc8a1
95511_at	1.21251	integrin alpha 6	16403	Itga6
94929_at	1.20577	protein tyrosine phosphatase, non-receptor type 1	19246	Ptpn1
97838_at	1.2044	small nucleolar RNA, C/D box 22	100127111	Snord22
94789_r_at	1.20036	tubulin, beta 5	22154	Tubb5
101445_at	1.19908	DNA methyltransferase (cytosine-5) 1	13433	Dnmt1
99541_at	1.19392	kinesin family member 11	16551	Kif11
95137_at	1.19225	transmembrane protein 97	69071	Tmem97
98608_at	1.19104	eukaryotic translation termination factor 1	225363	Etf1
92539_at	1.16972	S100 calcium binding protein A10 (calpactin)	20194	S100a10
100915_at	1.16546	myosin, heavy polypeptide 9, non-muscle	17886	Myh9
93038_f_at	1.15047	annexin A1	16952	Anxa1
160503_at	1.1497	fibrillarin	14113	Fbl
99849_at	1.14807	WD repeat domain 92	103784	Wdr92
96200_at	1.14773	cell division cycle associated 4	71963	Cdca4
97896_r_at	1.14432	histone aminotransferase 1	107435	Hat1
104628_at	1.13867	mannosidase 2, alpha 1	17158	Man2a1
94506_at	1.13179	nudix (nucleoside diphosphate linked moiety X)-type motif 21	68219	Nudt21
103392_at	1.13163	adenylate cyclase 7	11513	Adcy7
100569_at	1.1295	annexin A2	12306	Anxa2
94303_at	1.12861	heterogeneous nuclear ribonucleoprotein D	11991	Hnrpd
160192_at	1.12475	RNA binding motif protein, X chromosome retrogene	19656	Rbmxrt
94456_at	1.11437	SET translocation	56086	Set
103503_at	1.11179	phospholipase C, gamma 2	234779	Plcg2
100561_at	1.11014	IQ motif containing GTPase activating protein 1	29875	Iqgap1
93546_s_at	1.10488	core binding factor beta	12400	Cbfb
102062_at	1.09544	SWI/SNF related, matrix associated, actin dependent regulator of chromatin, subfamily c, member 1	20588	Smarcc1
98424_at	1.09135	protein tyrosine phosphatase, non-receptor type 13	19249	Ptpn13
97374_at	1.08727	RIKEN cDNA 2810025M15 gene	69953	2810025M15Rik
101048_at	1.08556	protein tyrosine phosphatase, receptor type, C	19264	Ptprc
93281_at	1.08377	reticulocalbin 2	26611	Rcn2
160451_at	1.07978	eukaryotic translation termination factor 1	225363	Etf1
97243_at	1.07136	solute carrier family 9 (sodium/hydrogen exchanger), member 3 regulator 1	26941	Slc9a3r1
103927_at	1.06379	zinc finger protein 568	243905	Zfp568
95541_at	1.06218	DNA segment, Chr 6, Wayne State University 176, expressed	27999	D6Wsu176e
94258_at	1.05175	Rho, GDP dissociation inhibitor (GDI) beta	11857	Arhgdib
160310_at	1.05162	DNA segment, Chr 19, Brigham & Women's Genetics 1357 expressed	52874	D19Bwg1357e
AFFX-b-ActinMur/M12481_M_at	1.04583	actin, beta, cytoplasmic	11461	Actb
94242_at	1.04317	thioredoxin domain containing 17	52700	Txndc17
104640_f_at	1.03265	Josephin domain containing 3	75316	Josd3
102104_f_at	1.02229	membrane-spanning 4-domains, subfamily A, member 6B	69774	Ms4a6b
95282_at	1.01897	heat shock protein 90, alpha (cytosolic), class A member 1	15519	Hsp90aa1
96075_at	1.01582	WD repeat domain 1	22388	Wdr1
96298_f_at	1.0066	dynein light chain LC8-type 1	56455	Dynll1
102409_at	1.00215	LSM8 homolog, U6 small nuclear RNA associated (S. cerevisiae)	76522	Lsm8
92854_at	0.992441	RAB11a, member RAS oncogene family	53869	Rab11a
92807_at	0.99161	thioredoxin 1	22166	Txn1
102887_at	0.975806	tumor necrosis factor receptor superfamily, member 11b (osteoprotegerin)	18383	Tnfrsf11b
96029_at	0.975716	splicing factor 3a, subunit 3	75062	Sf3a3
98615_at	0.970673	transmembrane protein 167	66074	Tmem167
93984_at	0.965626	ATPase inhibitory factor 1	11983	Atpif1
98446_s_at	0.961173	Eph receptor B4	13846	Ephb4
103423_at	0.955904	cytochrome b-561	13056	Cyb561
101137_at	0.946989	ribosomal protein S3	27050	Rps3
94243_at	0.94405	cytoskeleton associated protein 5	75786	Ckap5
94492_at	0.941403	destrin	56431	Dstn
99057_at	0.9414	thymus cell antigen 1, theta	21838	Thy1
98927_at	0.939958	NA	NA	NA
100729_at	0.939634	ribosomal protein L26 pseudogene	100034726	LOC100034726
93320_at	0.933796	carnitine palmitoyltransferase 1a, liver	12894	Cpt1a
95712_at	0.930615	origin recognition complex, subunit 6-like (S. cerevisiae)	56452	Orc6l
160626_at	0.927342	myelin basic protein expression factor 2, repressor	17876	Myef2
95460_at	0.924046	COP9 (constitutive photomorphogenic) homolog, subunit 5 (Arabidopsis thaliana)	26754	Cops5
98002_at	0.922644	interferon regulatory factor 8	15900	Irf8
104710_at	0.920237	BCL2-antagonist/killer 1	12018	Bak1
160550_i_at	0.916596	mago-nashi homolog, proliferation-associated (Drosophila)	17149	Magoh
95714_at	0.905962	RIKEN cDNA 0610009D07 gene	66055	0610009D07Rik
96891_at	0.905959	acidic nuclear phosphoprotein 32 family, member B	67628	Anp32b
100522_s_at	0.903753	WW domain binding protein 5	22381	Wbp5
96614_at	0.897689	RIKEN cDNA 4933426M11 gene	217684	4933426M11Rik
103584_at	0.893812	RIKEN cDNA 5830471E12 gene	77208	5830471E12Rik
99778_at	0.876739	ribosomal protein L12	269261	Rpl12
100621_at	0.873635	ribonuclease/angiogenin inhibitor 1	107702	Rnh1
98372_at	0.870069	aldehyde dehydrogenase family 1, subfamily A3	56847	Aldh1a3
100708_at	0.865404	H3 histone, family 3B	15081	H3f3b
160167_at	0.865281	nucleoporin 62	18226	Nup62
102752_at	0.864415	cytoplasmic FMR1 interacting protein 1	20430	Cyfip1
95682_at	0.861117	damage specific DNA binding protein 1	13194	Ddb1
98600_at	0.857123	S100 calcium binding protein A11 (calgizzarin)	20195	S100a11
160286_at	0.837587	DEK oncogene (DNA binding)	110052	Dek
95054_at	0.836645	threonyl-tRNA synthetase	110960	Tars
101212_at	0.827981	ribosomal protein S7	20115	Rps7
161787_f_at	0.827811	chromatin licensing and DNA replication factor 1	67177	Cdt1
97647_at	0.825561	ribosomal protein S16	20055	Rps16
96307_s_at	0.825304	ribosomal protein L34	68436	Rpl34
100213_f_at	0.825113	ribosomal protein L41	67945	Rpl41
101573_f_at	0.824221	ribosomal protein L27a	26451	Rpl27a
160493_at	0.816987	Cd63 antigen	12512	Cd63
100091_at	0.799556	solute carrier family 35, member B1	110172	Slc35b1
97325_at	0.79871	PX domain containing serine/threonine kinase	218699	Pxk
95049_at	0.788059	small nuclear ribonucleoprotein D2	107686	Snrpd2
99336_at	0.786543	ribosomal protein S5	20103	Rps5
101589_at	0.786531	high mobility group nucleosomal binding domain 2	15331	Hmgn2
160538_at	0.782956	cyclin-dependent kinase 4	12567	Cdk4
104713_at	0.77224	PRP38 pre-mRNA processing factor 38 (yeast) domain containing A	230596	Prpf38a
95656_i_at	0.76435	ATPase, H+ transporting, lysosomal V1 subunit F	66144	Atp6v1f
99537_at	0.745135	RuvB-like protein 1	56505	Ruvbl1
101577_at	0.734217	ribosomal protein S6	20104	Rps6
93600_at	0.723289	leptin receptor overlapping transcript	230514	Leprot
98168_at	0.719941	ribosomal protein L7a	27176	Rpl7a
98531_g_at	0.714626	growth arrest specific 5	14455	Gas5
103579_at	0.702681	RAS-related C3 botulinum substrate 2	19354	Rac2
96882_at	0.69952	eukaryotic translation initiation factor 3, subunit M	98221	Eif3m
161050_at	0.698172	neuron navigator 2	78286	Nav2
98404_at	0.695645	U2 small nuclear ribonucleoprotein auxiliary factor (U2AF) 2	22185	U2af2
96102_i_at	0.694449	RAD23b homolog (S. cerevisiae)	19359	Rad23b
103876_at	0.681002	UTP3, small subunit (SSU) processome component, homolog (S. cerevisiae	65961	Utp3
160171_f_at	0.676239	acyl-CoA thioesterase 9	56360	Acot9
161703_f_at	0.675457	annexin A1	16952	Anxa1
100475_at	0.674369	tripartite motif-containing 25	217069	Trim25
101061_at	0.672314	signal sequence receptor, beta	66256	Ssr2
102315_at	0.670475	cirrhosis, autosomal recessive 1A (human)	21771	Cirh1a
94536_s_at	0.663167	RIKEN cDNA 2900073G15 gene	67268	2900073G15Rik
103799_at	0.642799	myotubularin related protein 9	210376	Mtmr9
104360_at	0.626053	supervillin	225115	Svil
93793_at	0.618817	LIM and SH3 protein 1	16796	Lasp1
97473_at	0.602237	tetraspanin 4	64540	Tspan4
103885_at	0.576288	PRP31 pre-mRNA processing factor 31 homolog (yeast)	68988	Prpf31
161005_at	-0.558877	thioredoxin domain containing 16	70561	Txndc16
98039_at	-0.577488	RIKEN cDNA 2410015M20 gene	224904	2410015M20Rik
160540_at	-0.617382	Bcl2-associated athanogene 1	12017	Bag1
102059_at	-0.619091	nicolin 1	66257	Nicn1
97379_at	-0.623371	fructose bisphosphatase 2	14120	Fbp2
96255_at	-0.67099	BCL2/adenovirus E1B interacting protein 3-like	12177	Bnip3l
92487_at	-0.683532	SRY-box containing gene 7	20680	Sox7
98438_f_at	-0.728319	histocompatibility 2, Q region locus 7	15018	H2-Q7
98969_at	-0.744733	ATP-binding cassette, sub-family D (ALD), member 1	11666	Abcd1
97536_at	-0.758404	WD and tetratricopeptide repeats 1	230796	Wdtc1
98580_at	-0.765474	protein phosphatase 1A, magnesium dependent, alpha isoform	19042	Ppm1a
160777_at	-0.774401	tetratricopeptide repeat domain 7B	104718	Ttc7b
160738_at	-0.790902	polymerase (RNA) mitochondrial (DNA directed)	216151	Polrmt
102890_at	-0.816934	syntrophin, acidic 1	20648	Snta1
96124_at	-0.831925	trafficking protein, kinesin binding 1	67095	Trak1
96909_at	-0.854939	NADH dehydrogenase (ubiquinone) 1, alpha/beta subcomplex, 1	70316	Ndufab1
92441_at	-0.858617	fibroblast activation protein	14089	Fap
160776_at	-0.879986	WD repeat domain 42A	98193	Wdr42a
98554_at	-0.895156	N-myc downstream regulated gene 3	29812	Ndrg3
92893_at	-0.901372	nuclear factor I/A	18027	Nfia
92527_at	-0.950707	adenylate cyclase 9	11515	Adcy9
160812_at	-0.959111	golgi associated, gamma adaptin ear containing, ARF binding protein 2	74105	Gga2
95105_at	-0.973342	HIG1 domain family, member 2A	67044	Higd2a
96296_at	-0.979431	mitochondrial ribosomal protein L15	27395	Mrpl15
94664_at	-0.983142	insulin receptor substrate 3	16369	Irs3
96206_at	-0.994442	pleckstrin homology-like domain, family B, member 1	102693	Phldb1
100528_at	-1.00349	NA	NA	NA
104605_at	-1.00758	adiponectin receptor 2	68465	Adipor2
104143_at	-1.02198	coatomer protein complex, subunit zeta 2	56358	Copz2
94438_at	-1.02673	phosphofructokinase, muscle	18642	Pfkm
92366_at	-1.03536	laminin, alpha 2	16773	Lama2
161889_f_at	-1.04252	aldolase 1, A isoform	11674	Aldoa
162343_f_at	-1.04664	ATP synthase, H+ transporting, mitochondrial F1 complex, delta subunit	66043	Atp5d
160117_at	-1.05159	thyrotroph embryonic factor	21685	Tef
101397_at	-1.07382	solute carrier family 2, (facilitated glucose transporter), member 8	56017	Slc2a8
160530_at	-1.08489	growth hormone inducible transmembrane protein	66092	Ghitm
95012_at	-1.08916	solute carrier family 22 (organic cation transporter), member 17	59049	Slc22a17
92348_at	-1.11044	thyroid hormone receptor alpha	21833	Thra
104164_at	-1.12455	trypsin domain containing 1	71767	Tysnd1
96744_at	-1.13039	acid phosphatase 6, lysophosphatidic	66659	Acp6
92863_at	-1.13054	WW domain binding protein 2	22378	Wbp2
101929_at	-1.13225	NA	NA	NA
94226_at	-1.1613	testis expressed gene 264	21767	Tex264
160479_at	-1.1705	catalase	12359	Cat
161519_f_at	-1.17769	RIKEN cDNA 1700037H04 gene	67326	1700037H04Rik
97489_at	-1.18108	brain glycogen phosphorylase	110078	Pygb
100051_at	-1.18236	stomatin	13830	Stom
102324_at	-1.19222	DnaJ (Hsp40) homolog, subfamily C, member 4	57431	Dnajc4
94955_at	-1.20206	ankyrin repeat domain 40	71452	Ankrd40
97367_at	-1.22202	A kinase (PRKA) anchor protein 1	11640	Akap1
95425_at	-1.22849	acyl-Coenzyme A dehydrogenase, long-chain	11363	Acadl
95119_at	-1.22937	RIKEN cDNA 1110038D17 gene	68778	1110038D17Rik
103090_at	-1.24179	ubiquinol-cytochrome c reductase complex chaperone, CBP3 homolog (yeast)	56046	Uqcc
95019_at	-1.26234	glutathione S-transferase, theta 1	14871	Gstt1
93143_at	-1.27533	RIKEN cDNA 1190005I06 gene	68918	1190005I06Rik
160090_f_at	-1.28781	aldolase 1, A isoform	11674	Aldoa
104109_at	-1.3143	F-box protein 21	231670	Fbxo21
96231_at	-1.32407	biphenyl hydrolase-like (serine hydrolase, breast epithelial mucin-associated antigen)	68021	Bphl
160571_at	-1.32604	isocitrate dehydrogenase 1 (NADP+), soluble	15926	Idh1
97867_at	-1.32948	hydroxysteroid 11-beta dehydrogenase 1	15483	Hsd11b1
102768_i_at	-1.34997	sterol-C5-desaturase (fungal ERG3, delta-5-desaturase) homolog (S. cerevisae)	235293	Sc5d
101587_at	-1.36616	epoxide hydrolase 1, microsomal	13849	Ephx1
103331_at	-1.37491	RIKEN cDNA C030006K11 gene	223665	C030006K11Rik
93029_at	-1.37635	isocitrate dehydrogenase 3 (NAD+), gamma	15929	Idh3g
103644_at	-1.38135	dipeptidase 1 (renal)	13479	Dpep1
161145_f_at	-1.38599	ATP synthase, H+ transporting, mitochondrial F1 complex, delta subunit	66043	Atp5d
92820_at	-1.3929	ubiquitin specific peptidase 2	53376	Usp2
160437_at	-1.39338	thioredoxin reductase 2	26462	Txnrd2
104003_at	-1.4361	phosphorylase kinase alpha 2	110094	Phka2
100041_at	-1.43774	NA	NA	NA
160661_at	-1.48423	RIKEN cDNA 5730472N09 gene	108958	5730472N09Rik
99444_at	-1.50733	receptor (calcitonin) activity modifying protein 2	54409	Ramp2
93392_at	-1.52449	uncoupling protein 3 (mitochondrial, proton carrier)	22229	Ucp3
104137_at	-1.52711	ATP-binding cassette, sub-family A (ABC1), member 2	11305	Abca2
160358_at	-1.52797	CD34 antigen	12490	Cd34
96790_f_at	-1.55186	galactose mutarotase	319625	Galm
160807_at	-1.5699	1-acylglycerol-3-phosphate O-acyltransferase 3	28169	Agpat3
161610_at	-1.57635	N-myc downstream regulated gene 2	29811	Ndrg2
97681_f_at	-1.59416	glutathione S-transferase, mu 3	14864	Gstm3
95453_f_at	-1.61974	S100 calcium binding protein A1	20193	S100a1
94266_at	-1.62878	tumor necrosis factor receptor superfamily, member 12a	27279	Tnfrsf12a
92779_f_at	-1.63025	coronin, actin binding protein 2A	107684	Coro2a
160798_at	-1.63844	mitochondrial trans-2-enoyl-CoA reductase	26922	Mecr
103773_at	-1.6392	UHRF1 (ICBP90) binding protein 1	224648	Uhrf1bp1
160705_at	-1.65181	Cbp/p300-interacting transactivator with Glu/Asp-rich carboxy-terminal domain 1	12705	Cited1
93056_g_at	-1.65323	ankyrin repeat domain 46	68839	Ankrd46
99666_at	-1.65334	citrate synthase	12974	Cs
96789_i_at	-1.66291	galactose mutarotase	319625	Galm
160921_at	-1.66936	acyl-CoA synthetase short-chain family member 1	68738	Acss1
95066_at	-1.67292	transaldolase 1	21351	Taldo1
104630_at	-1.67374	acyl-CoA synthetase family member 3	257633	Acsf3
98859_at	-1.68336	acid phosphatase 5, tartrate resistant	11433	Acp5
96057_at	-1.69559	aldehyde dehydrogenase 2, mitochondrial	11669	Aldh2
94966_at	-1.69984	glucose-6-phosphate dehydrogenase X-linked	14381	G6pdx
96311_at	-1.7158	myelin basic protein	17196	Mbp
104631_g_at	-1.73754	acyl-CoA synthetase family member 3	257633	Acsf3
99571_at	-1.76469	acetyl-Coenzyme A acyltransferase 1A	113868	Acaa1a
96134_at	-1.85414	receptor accessory protein 6	70335	Reep6
96085_at	-1.88332	glutathione S-transferase, alpha 4	14860	Gsta4
95148_at	-1.89856	adenylate kinase 2	11637	Ak2
96947_at	-1.90348	electron transferring flavoprotein, beta polypeptide	110826	Etfb
93080_at	-1.93636	Bernardinelli-Seip congenital lipodystrophy 2 homolog (human)	14705	Bscl2
99618_at	-1.96286	ubiquinol-cytochrome c reductase (6.4kD) subunit	66594	Uqcr
97511_at	-1.9812	monoglyceride lipase	23945	Mgll
96088_at	-2.07406	N-myc downstream regulated gene 2	29811	Ndrg2
103974_at	-2.09559	transmembrane protease, serine 2	50528	Tmprss2
103619_at	-2.14747	cytochrome b5 type B	66427	Cyb5b
99972_at	-2.30472	tryptophan hydroxylase 1	21990	Tph1
161205_at	-2.48754	cytochrome c oxidase, subunit VIIIb	12869	Cox8b
104100_at	-2.4897	polymerase I and transcript release factor	19285	Ptrf
97520_s_at	-3.03097	neuronatin	18111	Nnat
102749_at	-3.21618	cytochrome c oxidase, subunit VIIa 1	12865	Cox7a1
102708_at	-3.8421	butyrophilin, subfamily 1, member A1	12231	Btn1a1
93308_s_at	-3.96117	pyruvate carboxylase	18563	Pcx
