# Supplementary material for: Singular value decomposition-based regression identifies activation of endogenous signaling pathways in vivo
Source: Genome Biol. 2008 Dec 18;9(12):R180. doi: 10.1186/gb-2008-9-12-r180 (PMC2646284; doi:10.1186/gb-2008-9-12-r180)
Supplement: Additional data file 3 — Genes in common between TGFβ signature and Ras signature. [file gb-2008-9-12-r180-S3.xls]

## Sheet: Common_signature_supplementary.
Probe ID	Gene Name	Entrez ID	Gene Symbol
98039_at	RIKEN cDNA 2410015M20 gene	224904	2410015M20Rik
100116_at	RIKEN cDNA 2810417H13 gene	68026	2810417H13Rik
99571_at	acetyl-Coenzyme A acyltransferase 1A	113868	Acaa1a
160171_f_at	acyl-CoA thioesterase 9	56360	Acot9
104578_f_at	actinin, alpha 1	109711	Actn1
104579_r_at	actinin, alpha 1	109711	Actn1
97529_at	annexin A8	11752	Anxa8
95656_i_at	ATPase, H+ transporting, lysosomal V1 subunit F	66144	Atp6v1f
93984_at	ATPase inhibitory factor 1	11983	Atpif1
92639_at	aurora kinase A	20878	Aurka
96231_at	biphenyl hydrolase-like (serine hydrolase, breast epithelial mucin-associated antigen)	68021	Bphl
160106_at	capping protein (actin filament), gelsolin-like	12332	Capg
92642_at	carbonic anhydrase 2	12349	Car2
160479_at	catalase	12359	Cat
99186_at	cyclin A2	12428	Ccna2
103821_at	cell division cycle 6 homolog (S. cerevisiae)	23834	Cdc6
95063_at	cell division cycle associated 7	66953	Cdca7
93705_at	cholinergic receptor, nicotinic, beta polypeptide 1 (muscle)	11443	Chrnb1
160310_at	DNA segment, Chr 19, Brigham & Women's Genetics 1357 expressed	52874	D19Bwg1357e
95541_at	DNA segment, Chr 6, Wayne State University 176, expressed	27999	D6Wsu176e
102324_at	DnaJ (Hsp40) homolog, subfamily C, member 4	57431	Dnajc4
96947_at	electron transferring flavoprotein, beta polypeptide	110826	Etfb
95474_at	coagulation factor II (thrombin) receptor	14062	F2r
97379_at	fructose bisphosphatase 2	14120	Fbp2
97327_at	flap structure specific endonuclease 1	14156	Fen1
96790_f_at	galactose mutarotase	319625	Galm
96789_i_at	galactose mutarotase	319625	Galm
104232_at	gap junction protein, beta 3	14620	Gjb3
96085_at	glutathione S-transferase, alpha 4	14860	Gsta4
98038_at	high mobility group box 3	15354	Hmgb3
95282_at	heat shock protein 90, alpha (cytosolic), class A member 1	15519	Hsp90aa1
103723_at	interleukin 13 receptor, alpha 1	16164	Il13ra1
92790_at	karyopherin (importin) alpha 2	16647	Kpna2
101009_at	keratin 8	16691	Krt8
92759_at	laminin, beta 3	16780	Lamb3
94278_at	lymphocyte cytosolic protein 1	18826	Lcp1
93753_at	LPS-induced TN factor	56722	Litaf
100156_at	minichromosome maintenance deficient 5, cell division cycle 46 (S. cerevisiae)	17218	Mcm5
93573_at	metallothionein 1	17748	Mt1
101561_at	metallothionein 2	17750	Mt2
95637_at	NA	NA	NA
92569_f_at	nucleolar protein 5	55989	Nol5
97824_at	nucleolar protein family A, member 2	52530	Nola2
160084_at	ornithine decarboxylase, structural 1	18263	Odc1
101065_at	proliferating cell nuclear antigen	18538	Pcna
94932_at	platelet derived growth factor, alpha	18590	Pdgfa
96206_at	pleckstrin homology-like domain, family B, member 1	102693	Phldb1
99513_at	phospholipase A2, group IVA (cytosolic, calcium-dependent)	18783	Pla2g4a
95032_at	protein regulator of cytokinesis 1	233406	Prc1
96102_i_at	RAD23b homolog (S. cerevisiae)	19359	Rad23b
102821_s_at	RAS-like, family 2, locus 9	19428	Rasl2-9
93281_at	reticulocalbin 2	26611	Rcn2
100621_at	ribonuclease/angiogenin inhibitor 1	107702	Rnh1
102001_at	ribonucleotide reductase M2	20135	Rrm2
94147_at	serine (or cysteine) peptidase inhibitor, clade E, member 1	18787	Serpine1
97243_at	solute carrier family 9 (sodium/hydrogen exchanger), member 3 regulator 1	26941	Slc9a3r1
102942_at	sperm antigen with calponin homology and coiled-coil domains 1	432572	Specc1
160469_at	thrombospondin 1	21825	Thbs1
103974_at	transmembrane protease, serine 2	50528	Tmprss2
96426_at	thymosin, beta 4, X chromosome	19241	Tmsb4x
99578_at	topoisomerase (DNA) II alpha	21973	Top2a
95542_at	tropomyosin 4	326618	Tpm4
92807_at	thioredoxin 1	22166	Txn1
94367_at	uridine-cytidine kinase 2	80914	Uck2
96643_at	WAP four-disulfide core domain 2	67701	Wfdc2
102044_at	WNT1 inducible signaling pathway protein 1	22402	Wisp1
